# Supplementary material for: A Joint Model Based on Post-Treatment Longitudinal Prognostic Nutritional Index to Predict Survival in Nasopharyngeal Carcinoma
Source: Cancers (Basel). 2024 Mar 3;16(5):1037. doi: 10.3390/cancers16051037 (PMC10930547; doi:10.3390/cancers16051037)
Supplement: Supplementary file 1 [file cancers-16-01037-s001.zip]

Archive with 1 entries (1 files):
- cancers-2869182-SI.pdf
